# Supplementary material for: Longitudinal Assessment Using Optical Coherence Tomography in Patients with Friedreich’s Ataxia
Source: Tomography. 2021 Dec 8;7(4):915–31. doi: 10.3390/tomography7040076 (PMC8706975; doi:10.3390/tomography7040076)
Supplement: Supplementary file 1 [file tomography-07-00076-s001.zip]

Archive with 1 entries (1 files):
- tomography-1477638-SM.pdf
